# Supplementary material for: Neuronal ApoE Regulates the Cell-to-Cell Transmission of α-Synuclein
Source: Int J Mol Sci. 2022 Jul 27;23(15):8311. doi: 10.3390/ijms23158311 (PMC9369063; doi:10.3390/ijms23158311)
Supplement: Supplementary file 1 [file ijms-23-08311-s001.zip]

Archive with 1 entries (1 files):
- ijms-1802070-supplementary.pdf
